# Supplementary material for: Critical Factors Affecting the Prevalence of Staphylococcus aureus and Staphylococcal Enterotoxins in Raw Milk Cheese in the Alpine Region of Austria, Italy, and Switzerland
Source: Foods. 2025 Jun 21;14(13):2176. doi: 10.3390/foods14132176 (PMC12248861; doi:10.3390/foods14132176)
Supplement: Supplementary file 1 [file foods-14-02176-s001.zip]

Archive with 1 entries (1 files):
- foods-3681234-supplementary.pdf
